# Supplementary material for: Hidden species diversity in Sylvirana nigrovittata (Amphibia: Ranidae) highlights the importance of taxonomic revisions in biodiversity conservation
Source: PLoS One. 2018 Mar 14;13(3):e0192766. doi: 10.1371/journal.pone.0192766 (PMC5851555; doi:10.1371/journal.pone.0192766)
Supplement: S1 Appendix — (XLSX) [file pone.0192766.s003.xlsx]

## Sheet: Sheet1
Sylvirana species	Institutional Abbreviation	Catalog Number	Sex	SVL	HDL	HDW	SNT	EYE	IOD	IND	TMP	SHK	TGH	HND	FTL
annamitica sp. nov.	AMNH	A-161280	Female	51.33	19.72	17.52	7.44	6.7	4.59	5.36	4.77	27.59	25.53	13.22	26.56
annamitica sp. nov.	AMNH	A-161285	Male	46.97	18.56	16.9	6.96	6.46	4.41	4.9	5.26	24.05	22.74	12.31	24.95
annamitica sp. nov.	AMNH	A-161286	Male	45.64	17.43	16.68	6.74	6.8	4.12	5.3	4.83	23.66	22.91	12.39	23.94
annamitica sp. nov.	AMNH	A-161288	Male	45.47	17.1	15.37	6.52	5.95	4.46	5.15	4.6	23.43	20.47	10.32	21.76
annamitica sp. nov.	AMNH	A-161290	Male	43.45	17.67	16.16	6.65	5.69	4.11	4.73	4.42	23.5	21.07	11.73	23.22
annamitica sp. nov.	AMNH	A-161292	Female	49.53	17.85	16.27	6.9	6.25	4.38	5.09	4.04	26.04	24.1	12.16	24.03
annamitica sp. nov.	AMNH	A-161295	Male	41.59	17.27	15.52	6.78	5.54	3.97	4.65	4.4	23.44	22.03	12.02	23.43
annamitica sp. nov.	AMNH	A-161297	Male	52.02	18.71	17.32	7.48	6.46	4.48	5.02	4.99	26.4	24.86	12.58	26.32
annamitica sp. nov.	AMNH	A-169308	Male	40.17	15.2	13.63	5.76	5.28	3.15	4.13	3.9	21.48	17.86	9.98	21.15
annamitica sp. nov.	AMNH	A-161461	Female	50.3	18.3	17.5	7.1	5.8	4.2	5.3	4.3	28.3	23.25	13.7	27.25
annamitica sp. nov.	BMNH	1928.6.29.7	Male	47.25	18.33	17.85	6.72	6.48	5.41	4.93	4.74	25.06	24.7	12.72	25.07
annamitica sp. nov.	FMNH	255629	Male	42.4	17.03	14.81	6.11	6.08	3.74	4.47	3.94	23.07	18.55	10.89	21.19
annamitica sp. nov.	FMNH	256533	Male	43.31	16.92	14.26	6.45	5.82	4.1	4.51	4.68	21.45	17.91	10.66	20.94
annamitica sp. nov.	FMNH	256535	Male	47.27	18.3	15.51	6.56	6.39	4.44	4.82	4.79	24.43	19.01	11.36	24.55
annamitica sp. nov.	FMNH	256538	Male	46.14	18.98	16.42	6.89	6.32	3.93	5.36	4.77	24.14	20.58	11.56	23.97
annamitica sp. nov.	FMNH	256539	Female	53.66	20.32	18.4	7.6	7.05	4.84	5.62	4.46	27.31	22.75	13.26	26.39
annamitica sp. nov.	FMNH	256540	Male	46.13	17.79	16.04	7.12	6.39	4.46	5.05	4.61	23.01	18.93	11.46	22.78
annamitica sp. nov.	NCSM	79174	Male	42.33	17.2	14.68	6.32	6.07	4.05	4.8	4.1	22.7	19.4	10.45	20.05
annamitica sp. nov.	ROM	27786	Female	51.4	17.64	16.9	6.94	6.58	4.74	4.42	4.49	26.61	23.19	12.61	26.25
lacrima sp. nov.	CAS	234899	Male	43.94	14.47	13.21	6.17	5.34	3.19	4.13	3.12	25.34	23.63	10.56	22.26
lacrima sp. nov.	CAS	234923	Male	44.91	15.75	14.36	6.24	5.88	3.96	4	3.94	23.99	22.4	10.17	22.97
lacrima sp. nov.	CAS	234925	Male	41.26	14.15	13.18	5.86	5.53	3.45	3.63	3.24	24.26	21.82	9.7	21.79
lacrima sp. nov.	CAS	234926	Male	45.47	16.17	14.31	7.1	6.07	3.98	4.47	3.82	23.22	24.91	10.74	24.57
lacrima sp. nov.	CAS	234952	Male	42.45	16.42	14.49	6.03	6.36	3.87	4.19	4.27	24.64	23.1	9.96	21.65
lacrima sp. nov.	CAS	234990	Male	40.66	14.64	13.17	5.48	5.39	3.53	3.55	3.53	23.7	21.28	9.16	20.63
lacrima sp. nov.	CAS	234991	Female	46.69	15.84	15.01	6.47	5.33	3.88	4.44	3.69	27.5	26.17	11.32	23.54
lacrima sp. nov.	CAS	234993	Male	42.95	15.72	14.47	6.02	5.7	3.44	3.96	3.78	24.11	22.84	9.93	23.6
lacrima sp. nov.	CAS	234994	Male	38.5	14.82	12.91	6.17	5.2	3.38	3.96	3.38	22.79	21.77	8.99	20.79
lacrima sp. nov.	CAS	235078	Male	42.26	14.52	14.29	6.36	5.53	4.19	3.87	3.58	24.87	21.43	10.34	20.28
lacrima sp. nov.	CAS	235087	Female	53.97	19.2	18.27	7.58	6.96	4.82	5.1	4.46	33.42	30.77	13	28.15
lacrima sp. nov.	CAS	235088	Female	64.58	22.75	21.75	9.41	7.69	5.35	6.31	4.35	37.69	34.71	15.59	32.84
lacrima sp. nov.	CAS	235090	Female	66.83	23.36	21.49	9.74	7.34	5.19	5.95	4.21	37.32	33.64	15.13	33.24
lacrima sp. nov.	CAS	235091	Female	50.94	18.58	16.83	7.13	6.24	4.31	4.38	3.52	29.3	26.72	11.98	24.62
lacrima sp. nov.	CAS	235096	Male	41.11	14.43	13.19	5.96	5.38	3.6	3.88	2.99	23.69	21.54	9.38	21.26
lacrima sp. nov.	CAS	235165	Male	40.75	14.34	13.42	5.96	5.16	3.59	3.66	3.52	25.29	23.02	9.24	21.61
lacrima sp. nov.	CAS	235166	Male	41.14	13.93	12.89	6.03	4.98	3.32	3.85	3.03	25.34	23.99	9.98	23.16
lacrima sp. nov.	CAS	235167	Female	51.4	17.8	16.61	7.48	6.72	4.11	4.65	3.62	31.96	30.64	12.86	28.61
malayana sp. nov.	BMNH	1974.3566	Male	43.77	15.66	13.87	6.22	6.25	3.43	4.56	4.78	22.85	21.41	11.24	21
malayana sp. nov.	BMNH	1974.3567	Male	42.6	15.51	13.66	6.31	5.92	3.52	4.62	3.78	21.24	19.52	11.18	20.8
malayana sp. nov.	BMNH	1974.3569	Male	43.26	14.82	13.57	6.48	5.18	4.33	4.3	4.13	22.76	19.93	10.15	20.84
malayana sp. nov.	BMNH	1974.3570	Male	45.04	16.57	14.7	6.52	4.87	3.92	4.69	4.57	23.71	19.95	11.63	22.13
malayana sp. nov.	BMNH	1974.3572	Male	43.41	15.89	14.21	6.37	5.55	3.94	4.28	4.33	22.24	21.33	10.49	20.98
malayana sp. nov.	BMNH	1974.3574	Male	42.89	15.77	14.11	6.04	5.56	3.83	4.37	3.98	23.44	19.85	10.73	20.51
malayana sp. nov.	BMNH	1974.3576	Male	42.98	16.04	14.15	6.49	5.72	4.08	4.37	4.02	23.13	20.21	11.18	22.9
malayana sp. nov.	BMNH	1974.3578	Male	44.09	16.67	14.22	6.7	5.9	3.45	4.45	4.01	23.7	21.18	10.89	21.42
malayana sp. nov.	BMNH	1937.3.4.1	Female	47.19	17.89	14.87	6.91	5.98	3.59	4.2	4.32	25.81	21.66	11.72	24.89
malayana sp. nov.	CAS	247472	Male	45.9	16.54	14.38	6.15	5.8	3.98	4.32	4.05	24.43	21.53	11.64	21.82
malayana sp. nov.	CAS	247751	Male	48.56	17.26	15.96	7.32	6.1	4.88	5.21	4.33	26.48	25.62	13.45	24.59
malayana sp. nov.	CAS	247856	Male	46.99	17.72	15.87	7.38	6.02	4.27	4.94	4.66	24.46	22.71	12.57	22.77
malayana sp. nov.	CAS	247866	Male	48.77	17.2	15.6	6.93	5.7	4.3	4.82	4.13	26.25	23.4	12.8	25.21
malayana sp. nov.	FMNH	268384	Male	43.09	16.44	14.81	7.13	5.65	4.41	4.43	4.02	24.39	22.96	11.61	22.98
malayana sp. nov.	FMNH	268387	Female	51.9	20.19	16.43	8.46	6.81	4.98	5.11	4.26	30.74	27.57	13.28	28.07
malayana sp. nov.	FMNH	268388	Male	47.07	18.17	15.22	7.08	5.95	4.36	4.27	4.1	27.24	24.91	11.91	24.13
malayana sp. nov.	FMNH	268392	Male	46.03	16.61	14.92	7.47	5.45	4.14	4.58	4.14	25.4	24.31	12.1	25.25
malayana sp. nov.	FMNH	268763	Female	51.72	19.19	16.47	8.19	6.36	4.48	4.98	4.52	30.93	27.34	13.6	27.84
malayana sp. nov.	FMNH	268764	Female	55.67	21.09	17.36	8.54	6.82	4.87	5.41	5.27	30.8	27.57	14.67	28.75
malayana sp. nov.	FMNH	268766	Male	42.27	16.7	15.08	6.22	5.58	3.7	4.3	3.96	24.69	22.24	12.13	21.52
malayana sp. nov.	FMNH	268767	Female	53.88	19.28	16.61	8.34	6.53	4.2	5.1	4.41	29.43	27.24	13.47	27.09
malayana sp. nov.	FMNH	268768	Female	51.4	19.3	16.34	7.68	6.22	4.54	4.97	4.16	28.31	24.91	12.92	26.1
malayana sp. nov.	FMNH	268769	Male	43.18	15.73	13.97	6.7	5.7	4.19	4.24	4.12	24.05	20.84	10.98	22.39
malayana sp. nov.	FMNH	268770	Male	42.71	16.6	13.33	6.3	5.37	3.94	4.23	3.71	24	22.4	11.6	22.12
malayana sp. nov.	FMNH	268771	Male	42.16	15.99	13.91	6.21	5.53	4.15	4.39	4.04	22.26	21.19	10.85	21.79
malayana sp. nov.	FMNH	268772	Male	44.98	17.69	14.8	6.88	5.81	3.96	4.55	4.46	25.35	23.3	11.33	23.18
malayana sp. nov.	LSUHC	5854	Female	56.82	21.85	18.02	8.69	6.96	4.52	5.45	4.89	30.98	28.27	15.13	28.66
malayana sp. nov.	LSUHC	5855	Male	46.08	17.2	15.18	7.21	5.72	3.68	4.86	4.37	23.54	22.79	11.76	22.72
malayana sp. nov.	LSUHC	5856	Male	46.47	17.88	15.96	7.32	6.27	3.47	5.18	5.18	26.98	24.88	13.11	24.99
montosa sp. nov.	AMS	R184961	Male	44.72	17.89	16.97	6.93	5.7	3.95	4.68	3.74	23.57	23.39	11.81	23.26
montosa sp. nov.	BMNH	1921.4.1.224	Female	56.25	20.16	18.81	8.22	6.97	4.26	5.04	4.65	28.33	25.42	13.92	28.95
montosa sp. nov.	BMNH	1921.4.1.225	Female	54.78	19.4	18.11	7.29	6.66	4.39	5.03	4.78	27.36	24.25	12.98	25.69
montosa sp. nov.	FMNH	253792	Male	51.76	20.04	19.03	7.18	6.65	5.11	5.31	5.37	27.46	24.43	12.88	25.67
montosa sp. nov.	FMNH	253793	Male	56.39	23.25	20.92	8.03	6.96	5.7	5.25	5.04	29.23	27.21	14.16	28.18
montosa sp. nov.	FMNH	253794	Male	57.24	22.71	20.59	7.85	6.42	4.58	5.36	5.03	29.34	27.93	13.89	28.23
montosa sp. nov.	FMNH	253795	Female	54.33	20.61	18.43	7.74	6.81	4.54	4.84	4.81	26.61	26.63	13.12	26.03
montosa sp. nov.	FMNH	253796	Female	59.77	23.83	20.82	8.45	7.76	5.02	5.53	5.38	31.99	29.21	15.48	30.09
montosa sp. nov.	FMNH	254752	Male	56.92	21.68	20.02	7.7	6.57	4.68	5.47	5.26	25.36	20.37	14.39	29.61
montosa sp. nov.	FMNH	255409	Male	65.7	26.35	24.14	8.85	8.29	5.61	6.42	5.75	33.64	28.87	15.89	30.99
montosa sp. nov.	FMNH	255410	Male	53.97	21.63	20.36	7.78	7.04	4.75	5.33	5.13	27.99	23.06	13.17	26.58
montosa sp. nov.	FMNH	255412	Male	55.44	22.07	20.59	7.98	6.77	5.32	5.03	5.14	28.13	24.94	14.34	27.83
montosa sp. nov.	FMNH	255413	Male	66.29	26.44	24.32	9.57	7.98	5.69	6.75	5.97	35.24	29.71	17.68	33.75
montosa sp. nov.	FMNH	255414	Male	65.98	27.18	24.5	9.05	8.68	5.71	6.35	6.29	36.62	30.18	17.1	34.44
montosa sp. nov.	FMNH	255415	Male	63.13	24.66	22.59	8.64	7.13	5.54	6.06	5.45	33.52	26.55	16.38	32.4
montosa sp. nov.	FMNH	255416	Male	63.1	24.06	22.81	8.67	7.71	4.88	6	5.76	33.67	27.4	16.26	32.96
montosa sp. nov.	FMNH	255417	Male	61.06	26.11	24.22	8.86	8.2	4.98	6.01	5.87	36.07	29.31	15.97	33.2
montosa sp. nov.	FMNH	255418	Male	47.94	18.73	17.57	6.57	6.46	3.79	4.56	4.65	24.36	20.83	11.74	22.83
montosa sp. nov.	FMNH	255419	Male	62	25.03	23.53	9.88	8.23	5.57	6.58	5.85	34.57	26.07	16.8	31.93
montosa sp. nov.	FMNH	255420	Male	66.78	25.86	23.86	9.8	7.79	6.28	6.92	6.58	35.03	28.41	16.4	33.07
montosa sp. nov.	FMNH	255421	Female	61.25	23.4	21.63	8.56	7.89	5.31	6.28	5.69	33.65	27.75	16.3	31.22
montosa sp. nov.	FMNH	255422	Female	67.66	23.81	21.81	9.34	8.18	5.14	6.05	5.79	32.96	27.72	15.56	32.59
montosa sp. nov.	FMNH	255423	Female	68.97	23.89	22.47	8.98	8.37	5.41	6.42	5.49	34.19	29.21	15.9	33.09
montosa sp. nov.	FMNH	255424	Female	63.85	23.17	21.52	8.52	7.74	5.14	6.06	5.21	33.27	26.09	15.56	32.1
montosa sp. nov.	FMNH	255425	Female	66.61	24.49	22.66	9.27	7.79	5.36	6.39	5.26	34.97	29.91	16.43	33.06
montosa sp. nov.	FMNH	255426	Female	64.17	22.83	21.8	8.86	7.78	5.83	6.34	5.7	34.53	27.44	16.31	32.22
montosa sp. nov.	FMNH	255427	Female	57.98	20.59	19.68	7.5	7.11	4.74	5.58	5.24	30.5	25.41	14.07	29.43
montosa sp. nov.	FMNH	255428	Male	57.18	23.87	21.6	8.72	8.35	5.38	5.97	6.01	31.46	25.58	15.15	29.22
montosa sp. nov.	FMNH	258116	Female	56.18	21.05	19.42	7.73	7.23	3.96	5.11	4.66	29.88	24.02	13.95	27.11
montosa sp. nov.	FMNH	258117	Male	55.85	21.19	19.33	8.42	6.65	4.76	5.63	4.57	31.86	25.93	15.4	29.3
montosa sp. nov.	FMNH	258118	Female	63.97	23.63	21.46	8.98	8.27	4.46	5.79	5.2	33.06	29.65	15.95	33.01
montosa sp. nov.	FMNH	258119	Male	61.13	24.07	21.81	9.13	7.75	5.26	5.99	5.41	30.87	26.11	15.58	30.12
montosa sp. nov.	FMNH	258120	Female	60.9	23.11	21.18	8.85	6.9	5.55	5.74	5.1	33.38	27.9	16.2	32.44
montosa sp. nov.	FMNH	258121	Male	66.69	26.33	23.61	9.48	7.88	6.02	5.96	5.22	37.54	30.3	17.56	35.8
montosa sp. nov.	FMNH	258141	Male	62.84	24.56	26.26	9.24	7.9	5.3	6.07	5.68	33.66	33.29	15.75	31.42
montosa sp. nov.	FMNH	258142	Male	64.35	24.41	23.51	8.93	8.11	4.5	5.67	5.81	32.71	33.33	15.79	29.19
montosa sp. nov.	FMNH	258143	Female	51.49	21.06	19.87	7.74	6.94	4.49	5.2	4.93	29.15	28.27	14	27.42
montosa sp. nov.	FMNH	258198	Male	63.04	24.87	23.85	8.66	8.63	5.6	6.11	5.71	32.72	27.52	15.11	30.91
montosa sp. nov.	FMNH	258200	Male	59.64	23.67	21.43	8.16	8	5.28	5.46	5	31.32	25.18	14.72	29.73
montosa sp. nov.	FMNH	258201	Male	67.2	26.11	23.87	9.56	8.38	6.23	6.22	5.56	35.79	29.87	17	35.22
montosa sp. nov.	FMNH	258202	Male	65.49	25.26	24.07	8.96	7.87	6.38	6.5	5.89	35.73	29.12	16.07	32.65
montosa sp. nov.	FMNH	261971	Male	54.91	22.92	21.41	8.89	7.06	5.14	5.49	5.54	30.34	29.31	14.38	29.33
montosa sp. nov.	FMNH	261972	Male	48.5	19.74	18.93	7.38	6.26	4.55	5.05	4.96	24.58	25.39	11.92	24.92
montosa sp. nov.	FMNH	261973	Male	60.23	25.6	23.81	9.65	7.04	5.2	6.14	5.85	30.54	31.44	14.51	30.03
montosa sp. nov.	FMNH	261975	Male	56.88	22.89	21.94	8.68	6.87	5.46	5.63	6.11	31.67	30.74	14.86	30.06
montosa sp. nov.	FMNH	261978	Male	46.35	19.19	18.09	7.24	6.81	4.35	4.45	4.75	25.06	24.86	11.76	23.61
montosa sp. nov.	FMNH	262843	Male	58.34	23.35	21.11	8.28	6.86	4.71	5.5	5.65	30.24	27.5	14.71	29.33
montosa sp. nov.	FMNH	262844	Male	57.25	21.48	20.33	8.05	6.67	4.83	5.19	4.98	31.04	28.28	13.96	29.7
montosa sp. nov.	FMNH	262845	Male	55.43	22.51	19.98	8.18	7.34	5.02	5.39	4.91	29.2	29.02	14.11	28.24
montosa sp. nov.	FMNH	262846	Male	55.68	21.51	19.37	8.01	7.08	4.55	5.18	5.41	31.1	29.45	13.76	28.99
montosa sp. nov.	FMNH	262848	Female	52.09	20.28	17.77	7.47	6.52	4.84	4.55	4.5	29.13	28.04	13.37	27.89
montosa sp. nov.	FMNH	262849	Male	52.89	21.8	19.55	7.97	6.82	5.19	4.84	4.8	28.2	27.77	13.92	27.96
montosa sp. nov.	FMNH	262850	Male	56.43	22.84	21.48	8.7	7.31	5.2	6.06	5.03	30.57	29.97	14.07	29.13
montosa sp. nov.	FMNH	262851	Female	58.31	21.6	19.63	8.31	8.05	4.75	5.24	4.97	30.25	29.59	12.95	29.14
montosa sp. nov.	FMNH	262857	Male	60.7	23.52	22.32	9.44	7.27	5	6.11	5.84	34.48	34.06	15.71	32.36
montosa sp. nov.	FMNH	262861	Male	53.82	20.62	19.4	7.91	6.57	4.72	4.91	4.38	26.7	26.78	13	25.82
montosa sp. nov.	FMNH	262866	Female	60.54	23.15	21.73	9.06	7.6	4.76	5.95	5.18	29.77	29.52	14.81	29.41
montosa sp. nov.	FMNH	262867	Male	53.71	22.1	20.08	8.36	6.5	5.51	5.34	5.41	27.69	27.41	14.08	28.27
montosa sp. nov.	FMNH	262868	Female	54.23	19.65	17.71	7.38	6.42	4.66	4.81	4.48	25.1	24.56	12.15	23.51
montosa sp. nov.	FMNH	262869	Female	53.52	19.94	18.38	7.12	6.45	4.27	4.77	3.98	25.43	24.2	12.36	24.4
montosa sp. nov.	FMNH	271365	Female	58.62	22.83	21.12	8.31	8.12	5.11	5.94	5.08	30.96	31.24	14.63	30.88
montosa sp. nov.	FMNH	271413	Male	57.52	23.14	21.11	8.07	7.61	5.15	5.91	5.68	30.34	30.58	15.75	31.24
montosa sp. nov.	FMNH	271415	Male	52.64	21.98	20.37	8.26	6.91	4.68	5.62	5.51	28.96	28.63	14.82	29.28
montosa sp. nov.	FMNH	271417	Female	55.98	21.34	19.8	7.9	7.38	4.62	5.35	5.22	30.37	29.84	14.21	29.12
montosa sp. nov.	FMNH	271418	Male	55.82	22.16	21.5	8.05	7.21	5.19	5.36	5.18	30.38	30.57	14.42	28.92
montosa sp. nov.	FMNH	271419	Male	60.25	24.1	22.84	8.79	7.85	5.94	5.82	5.86	31.4	32	15.49	31.35
montosa sp. nov.	NCSM	76382	Female	65.64	24.26	22.64	8.57	7.22	5.19	5.75	6.27	34.19	34.03	15.14	33.66
montosa sp. nov.	NCSM	76384	Female	62.72	23.26	21.71	8.81	7.46	4.79	5.87	6.33	33.16	32.38	15.74	31.64
montosa sp. nov.	NCSM	76386	Female	53.81	18.75	18.17	8.01	6.1	4.03	5.05	4.74	28.4	27.93	14.06	28.01
montosa sp. nov.	NCSM	76387	Male	62.58	24.4	23.37	9.65	7.23	5.59	6.18	5.64	32.07	32.93	16.02	32
montosa sp. nov.	NCSM	76388	Female	64.19	24.43	22.2	9.04	7.27	4.48	6.18	6.53	34.67	33.46	16.72	34.29
montosa sp. nov.	NCSM	76389	Female	57.79	21.79	19.94	8.57	6.62	5.04	5.83	5.39	31.72	30.3	14.19	30.87
montosa sp. nov.	NCSM	76390	Female	60.83	21.71	20.85	8.63	6.8	4.48	6.1	5.48	32.57	31.44	16.38	31.83
montosa sp. nov.	NCSM	76391	Male	56.37	22.33	22.07	8.29	6.96	4.96	5.51	6.26	31.33	30.73	15.15	29.97
montosa sp. nov.	NCSM	76392	Female	51.33	20.19	18.15	7.6	5.96	3.93	4.78	4.6	27.7	26.69	13.44	26.43
montosa sp. nov.	NCSM	76393	Female	60.72	22.33	21.18	8.07	7.51	4.38	5.57	5.19	29.11	29.38	14.75	29.26
montosa sp. nov.	NCSM	76394	Female	58.47	22.29	21.08	8.62	6.92	4.68	5.31	6.25	29.29	29.22	14.9	28.09
montosa sp. nov.	NCSM	76395	Male	47.97	19.04	18.49	6.77	6.41	3.72	4.99	4.71	25.35	26.04	13.21	26.7
montosa sp. nov.	NCSM	76396	Female	49.11	18.58	17.04	7.5	5.84	3.98	4.97	4.69	26.3	25.77	12.3	25.27
montosa sp. nov.	NCSM	76398	Female	66.64	24.71	23.99	9.23	6.81	5.79	6.53	6.22	35.1	34.12	17.59	34.92
montosa sp. nov.	NCSM	76399	Female	62.2	23.89	22.4	8.94	8.14	5.09	6.47	5.62	34.28	33.26	16.43	33.63
montosa sp. nov.	NCSM	76400	Male	54.68	21.5	20.47	8.14	6.87	4.01	5.53	5.27	27.32	25.22	13.39	26.48
montosa sp. nov.	NCSM	76403	Male	53.28	20.78	19.82	7.93	7.12	3.87	5.32	5.06	26.26	26.71	13.02	26.38
montosa sp. nov.	NCSM	76404	Male	57.63	22.1	21.09	8.68	6.91	4.79	5.83	5.6	31.33	30.62	15.22	30.6
montosa sp. nov.	NCSM	76405	Male	46.71	18.67	17.55	7.09	6.05	4.06	4.75	4.79	24.61	24.53	12.4	24.9
montosa sp. nov.	NCSM	76406	Male	48.59	19.74	19.09	7.25	6.55	3.83	5.21	5.11	25.98	25.21	12.89	24.47
montosa sp. nov.	NCSM	76408	Female	54.17	19.87	17.89	6.99	6.51	4.53	4.97	4.91	26.49	26.2	13.03	26.38
montosa sp. nov.	NCSM	77403	Male	52.17	22.26	21.3	8.14	7.32	4.89	5.94	5.19	28.95	28.37	14.06	28.35
mortenseni	BMNH	1915.8.14.14	Male	74.63	26.95	26.11	9.83	9.65	6.99	6.88	6.52	40.73		18.82	38.54
mortenseni	BMNH	1919.3.28.1	Female	68.5	24.79	21.98	9.7	8.58	6	6.49	5.43	36.47	31.53	16.1	31.48
mortenseni	BMNH	1919.3.28.2	Female	69.18	24.3	22.16	8.8	8.16	5.63	6.11	5.16	37.77	30.06	17.36	34.64
mortenseni	BMNH	1947.2.2.51	Male	60.74	24.24	21.57	9.09	7.81	5.98	6.71	6.02	32.95	31.71	15.54	32.07
mortenseni	FMNH	255434	Male	74.7	28.48	27.85	11.19	8.89	6.61	6.76	6.77	37.83	32.72	18.61	36.92
mortenseni	FMNH	255435	Male	59.31	23.38	22.86	8.61	7.86	4.86	5.92	5.75	30.52	24.44	15.24	30.28
mortenseni	FMNH	255437	Male	52.08	21.21	19.18	7.7	7.1	4.39	5.23	5.22	24.95	22.75	12.22	24.1
mortenseni	FMNH	255438	Female	55.3	20.34	18.1	6.81	6.54	4.04	5.26	5.04	24.65	21.44	12.54	23.55
mortenseni	FMNH	255439	Male	53.54	20.84	18.49	8.15	6.53	4.54	5.2	5.32	24.67	21.01	12.06	23.81
mortenseni	FMNH	255440	Male	52.7	20.68	18.93	7.45	6.51	4.75	4.94	4.94	28.27	21.84	13.15	25.25
mortenseni	FMNH	255441	Male	46.04	17.85	16.06	6.22	6.08	3.48	4.33	4.21	21.74	18.47	10.78	21.65
mortenseni	FMNH	255442	Male	49.87	19.62	18.12	7.1	7.1	4.33	4.86	4.87	24.32	20.93	12.03	22.25
mortenseni	FMNH	257304	Male	60.06	22.9	21.84	9.14	6.39	5.38	5.72	5.61	30.65	27.03	14.51	28.57
mortenseni	FMNH	257305	Female	60.75	22.42	20.15	8.33	7.09	4.52	5.3	5.33	28.03	24.8	13.15	26.43
mortenseni	FMNH	257307	Male	54.61	21.61	20.76	8.3	7.48	4.27	5.34	4.88	28.16	24.88	12.27	26.66
mortenseni	FMNH	257308	Male	64.21	24.88	22.68	8.87	6.79	5.44	5.73	5.98	31.01	28.51	14.6	29.04
mortenseni	FMNH	257309	Male	62.54	24.36	23.72	9.18	7.2	4.48	5.99	5.44	30.87	29.02	15.14	30.12
mortenseni	FMNH	261949	Male	64.36	25.99	24.89	9.03	7.97	5.47	5.98	5.83	31.5	28.14	14.33	31.58
mortenseni	FMNH	261950	Male	66.32	23.94	24.49	9.51	8.15	5.38	6.37	5.74	31.58	28.93	13.72	29.37
mortenseni	FMNH	261953	Male	76.51	29.97	28.86	11.26	9.34	7.1	7.08	6.98	41.23	34.61	17.92	38.16
mortenseni	FMNH	261954	Male	77.21	30.24	28.71	11.6	8.74	7.04	7.05	7.03	40.4	34.55	17.4	37.71
mortenseni	FMNH	261956	Male	74.78	29.85	28.76	11.51	8.81	6.18	6.84	6.14	41.11	41.35	18.98	39.18
mortenseni	FMNH	261958	Male	73.61	30.8	28.95	11.12	8.64	5.61	7.16	6.5	42.94	43.02	19.77	40.3
mortenseni	FMNH	261962	Male	77.94	31.21	29.59	11.16	8.68	6.12	6.87	6.95	39.98	40.16	18.09	38.27
mortenseni	FMNH	261963	Male	68.84	28.21	26.59	10.46	8.25	5.33	7.05	6.5	36.88	36.18	18.12	37.62
mortenseni	FMNH	261964	Male	57.65	22.84	21.12	8.77	6.78	4.97	5.46	4.99	32.58	30.51	14.88	31.04
mortenseni	FMNH	261965	Male	62.56	24.77	23.98	9.29	7.19	5.45	5.86	5.88	34.51	33.9	15.57	32.12
mortenseni	FMNH	261968	Male	71.36	28.67	27.76	11.2	8.79	5.65	6.94	6.43	38.85	37.07	17.13	37.18
mortenseni	FMNH	261969	Male	61.6	25.24	23.76	9.93	7.53	5.35	6.02	5.86	31.38	32.51	15.44	30.84
mortenseni	FMNH	261980	Male	60.55	23.92	21.92	9.54	7.6	5.17	5.65	5.54	32.51	29.17	14.98	30.53
mortenseni	FMNH	263299	Male	62.19	25.19	23.31	9.2	7.84	6.02	5.34	5.93	35.65	31.88	16.32	33.11
mortenseni	FMNH	263318	Female	65.25	25.54	22.83	9.34	7.29	5.7	5.78	5.35	36.86	34.24	15.15	33.4
mortenseni	FMNH	266293	Male	69.54	29.13	25.64	11.07	8.38	6.14	6.91	6.11	35.46	36.26	17.48	34.78
mortenseni	FMNH	266298	Male	49.54	20.02	17.41	7.67	6.44	4.29	5.06	4.76	28.54	27.16	13.31	26.62
mortenseni	FMNH	266301	Male	53.06	21.08	19.12	8.55	6.8	4.57	5.67	4.97	29.47	27.89	13.64	27.74
mortenseni	FMNH	266302	Male	64.82	26.78	24.26	10.25	7.98	5.62	6.43	5.85	35.45	34.87	17.33	34.73
mortenseni	FMNH	266308	Female	57.89	21.62	19.31	8.29	7.45	4.77	5.5	5.08	27.45	27.6	13.53	25.59
mortenseni	FMNH	266311	Male	64.14	26.49	24.98	9.91	8.37	5.95	6.54	6.18	35.38	35.2	15.6	33.14
mortenseni	FMNH	266313	Male	61.94	26.07	23.9	9.95	7.85	5.75	6.17	5.52	31.7	33.07	14.91	31.31
mortenseni	FMNH	266314	Male	69.38	28.71	25.3	10.47	8.35	6.42	6.81	5.98	38.27	38.2	17.95	35.18
mortenseni	FMNH	266316	Male	57.68	23.77	21.92	8.93	7.91	5.66	5.57	5.38	30.14	29.26	13.97	28.2
mortenseni	FMNH	266323	Male	53.91	22.1	20.11	7.99	7.15	4.64	5.26	5.04	25.92	26.63	12.87	25.45
mortenseni	FMNH	266326	Male	68.16	27.51	25.84	10.51	8.28	6.25	6.08	6.27	36.25	35.19	17.76	35.71
mortenseni	FMNH	266327	Female	68.95	25.93	25.27	10.68	8.91	5.65	6.38	5.95	37.91	36.65	16.92	34.48
mortenseni	FMNH	266328	Male	71.23	28.31	25.63	10.71	8.12	6.1	6.3	6.43	39.77	39.63	17.36	36.49
mortenseni	FMNH	266330	Male	73.49	30.44	27.65	10.98	8.91	6.85	6.94	6.98	39.69	39.37	17.97	37.28
mortenseni	FMNH	266331	Male	67.28	26.85	25.15	10.52	8.38	6.29	6.26	5.99	38.4	37.65	17.25	35.85
mortenseni	FMNH	266332	Male	73.16	28.14	26.09	10.49	8.45	6.05	7.02	6.36	37.56	38.53	17.61	36.49
mortenseni	FMNH	266334	Male	58.61	23.28	21.9	8.65	8.34	5.48	5.83	5.44	31.73	32.19	14.78	29.86
mortenseni	KU	328164	Female	63.37	23.26	21.65	8.37	8.05	4.99	5.83	5.19	32.53	29.31	15.4	29.73
mortenseni	KU	328166	Female	55.8	21.41	19.31	8	7.12	4.6	5.21	5.19	30.61	28.26	13.69	27.88
mortenseni	KU	328167	Male	54.34	22.74	20.9	8.13	7.32	4.93	5.25	5.78	29.4	27.96	13.77	27.07
mortenseni	NCSM	77825	Female	47.71	18.36	17.25	7.21	5.41	3.67	4.73	4.76	26.05	24.93	12.15	23.55
mortenseni	NCSM	77826	Male	64.94	26.37	25.22	9.99	7.07	5.74	6.38	5.81	35.02	34.63	17.32	33.78
mortenseni	NCSM	78597	Male	53.32	18.4	18.54	8.16	5.96	3.16	5.23	5.34	26.51	25.78	12.4	26
mortenseni	NCSM	78598	Male	54.82	20.16	19.95	8.83	6.83	4.04	5.28	5.27	29.63	28.13	14.01	29.39
mortenseni	NCSM	79566	Male	71.75	28.47	27.93	11.59	8.31	6.35	7.57	6.26	38.22	38.16	18.4	37.31
mortenseni	NCSM	79567	Male	70.28	28.34	28.07	11.36	8.89	6.11	7.07	6.3	39.57	40.02	18.49	37.61
mortenseni	NCSM	79568	Female	60.01	22.36	21.32	8.51	7.6	4.9	5.71	5.4	33.85	32.82	15.48	30.34
mortenseni	NCSM	79569	Male	73.51	28.84	28.64	11.61	9.26	6.36	7.63	7.22	38.01	39.46	18.97	36.88
mortenseni	NCSM	79570	Female	64.2	24.82	23.22	9.36	7.56	5.41	5.85	5.77	35.06	33.67	15.13	31.89
mortenseni	NCSM	79619	Male	59.11	22.15	20.94	8.96	7.35	4.71	5.61	5.76	31.7	29.56	15.4	29.75
mortenseni	NCSM	79620	Male	57.85	20.64	20.54	8.7	7.04	4.06	5.41	5.59	30.99	30.77	15.54	29.2
mortenseni	NCSM	80249	Male	57.48	22.6	20.42	8.46	7.61	5.08	5.71	5.21	30.6	29.6	14.84	28.96
mortenseni	NCSM	80250	Female	59.17	22.22	20.49	8.44	7.75	4.56	5.33	5.15	31.1	27.92	14.82	28.01
mortenseni	NCSM	80251	Male	69.4	29.2	27.67	10.55	9.25	5.77	7.25	6.7	37.87	38.64	19.24	37.5
mortenseni	NCSM	80910	Female	63.01	24.4	21.74	9.44	7.42	5.5	5.75	5.35	34.9	33.84	15.22	32.32
mortenseni	NCSM	80911	Female	52.54	20.49	18.69	7.86	6.02	4.75	4.82	5.27	29.84	28.03	12.87	26.95
mortenseni	NCSM	80912	Male	49.32	20.27	18.54	7.77	6.24	4.64	4.94	4.76	27.16	25.86	12.21	25.15
mortenseni	NCSM	80913	Male	53.51	22.29	21.65	7.96	6.72	5.32	5.35	5.21	29.17	29.38	13.23	28.98
mortenseni	NCSM	80914	Female	60.95	23.09	21.51	8.81	7.2	4.96	5.64	5.58	32.6	30.92	14.98	31.29
mortenseni	NCSM	80915	Male	52.21	20.59	19.14	7.77	6.24	4.53	4.97	4.89	28.45	27.1	12.32	26.38
mortenseni	NCSM	80916	Female	52.48	19.78	17.89	7.72	6.21	4.26	4.91	4.8	29.24	27.41	12.64	26.59
mortenseni	ZMUC	R072735	Male	80.89	31.27	31.79	12.94	8.94	7.87	7.96	6.18	44.77	43.54	21.7	44.97
nigrovittata	BMNH	1894.5.21.3	Male	47.97	19.42	18	7.27	6.56	5.61	5.14	4.84	25.99	23	12.55	26.64
nigrovittata	BMNH	1894.5.21.4	Male	49.32	19.31	18.37	6.87	6.4	4.34	5.21	4.47	26.99	25.69	13.96	27.68
nigrovittata	BMNH	1929.12.1.2	Female	46.23	16.64	16.12	5.64	5.47	3.55	4.48	3.72	24.02	19.55	12.87	25
nigrovittata	BMNH	1947.2.2.99	?Immature female	50.8	18.79	16.4	7.25	6.99	4.41	5.03	4.11	26.22	23.2	12.35	24.41
nigrovittata	CAS	210643	Male	41.65	16.35	15.45	6.28	5.73	4.07	4.6	4.06	22.39	21.66	11.02	19.77
nigrovittata	CAS	230598	Male	39.19	16	14.01	6.21	5.59	4.08	4.35	4.03	20.43	19.93	9.87	20.13
nigrovittata	CAS	232177	Female	51.9	19.32	17.36	7.78	6.09	4.41	4.93	4.21	26.36	23.05	13.22	25.64
nigrovittata	CAS	232201	Male	45.72	17.16	15.86	6.59	6.06	4.29	4.53	4.89	21.16	21.89	10.78	20.41
nigrovittata	CAS	232268	Male	45.69	17	14.91	6.34	6.6	3.82	4.48	4.09	20.92	21	10.42	21.06
nigrovittata	CAS	232272	Female	54.3	18.98	18.18	8.04	6.16	4	4.77	3.98	30.4	28.82	12.52	27.57
nigrovittata	CAS	232277	Female	52.22	19.45	17.88	7.69	6.42	3.99	4.75	4.2	29.37	28.06	11.83	25.67
nigrovittata	CAS	232355	Male	42.81	16.63	14.99	6.16	5.62	4.03	4.48	4.63	22.13	20.63	11.07	21.64
nigrovittata	CAS	232371	Male	43.17	16.36	14.31	6.17	5.93	3.96	4.32	3.98	23.61	22.61	11.53	23
nigrovittata	CAS	232569	Male	43.12	16.03	15.46	6.55	5.78	4.05	4.77	4.24	22.09	21.75	10.84	22.19
nigrovittata	CAS	232625	Female	43.89	17.14	16	6.36	6.09	4.42	5	4.22	24.16	23.44	12.85	23.43
nigrovittata	CAS	241148	Male	48.53	17.3	15.99	7.15	6.34	3.66	4.83	4.79	25.9	24.26	13.38	26.46
nigrovittata	CAS	241187	Male	50.32	18.56	16.96	7.36	5.92	4.21	4.83	5.2	28.07	25.88	13.91	26.87
nigrovittata	CAS	241210	Male	52.18	19.32	17.21	7.85	6.36	4.2	5.13	5.71	25.81	24.18	11.95	25.01
nigrovittata	CAS	245392	Male	44.47	17.18	15.27	6.59	5.59	3.96	4.49	3.57	23.19	22.27	11.16	22.42
nigrovittata	FMNH	255429	Male	38.63	14.28	13.04	5.82	4.97	3.52	3.92	3.71	20.2	16.74	9.98	20.28
nigrovittata	FMNH	255430	Male	38.48	14.24	13.63	5.14	4.67	3.33	4.07	3.54	19.73	16.49	9.66	18.98
nigrovittata	FMNH	255431	Female	46.67	17.19	15.4	6.61	5.59	3.78	4.22	3.9	24.52	21.73	10.8	23.84
nigrovittata	FMNH	255432	Male	47.06	17.6	16.56	6.52	5.63	4.24	4.82	4.32	25.94	20.99	12.48	25.57
nigrovittata	FMNH	255433	Female	53.1	19.13	18.13	7.1	6.6	4.34	5.22	4.02	28.73	23.43	14	28.44
nigrovittata	FMNH	258122	Male	44.65	17.05	15.31	6.5	5.65	4.19	4.62	3.96	22.02	19.3	12	22.29
nigrovittata	FMNH	258125	Male	45.64	18	15.49	6.14	5.93	4.25	4.58	4.07	21.54	17.48	11.89	23.91
nigrovittata	FMNH	258126	Male	45.48	18.03	15.37	7.04	5.68	4.29	4.98	4.12	22.82	20.22	12.1	24.89
nigrovittata	FMNH	258128	Male	44.05	16.21	14.61	6.22	5.78	3.51	4.3	4.06	21.16	18.05	10.67	21.32
nigrovittata	FMNH	258204	Male	42.8	17.42	14.93	6.71	5.77	3.85	4.76	4.07	19.46	16.85	10.66	21.08
nigrovittata	FMNH	258329	Female	48.36	16.16	15.25	6.81	5.88	3.8	4.68	3.87	24.57	19.36	12.13	23.81
nigrovittata	FMNH	258330	Female	54.5	19.43	17.18	7.7	6.41	4.41	5.17	4.35	25.44	22.1	12.71	22.62
nigrovittata	FMNH	258534	Female	46.51	17.77	15.75	6.41	6.19	3.39	4.45	4.27	22.5	20.85	12.07	23.06
nigrovittata	FMNH	258535	Male	46.37	19.35	17.09	6.53	5.97	3.77	4.54	4.66	23.95	20.57	12.5	23.39
nigrovittata	FMNH	261979	Female	55.26	19.91	17.51	7.11	6.97	4.79	4.84	4.43	28.41	24.59	13.65	27.22
nigrovittata	FMNH	263444	Male	49.8	20.25	18.9	7.54	6.77	4.66	5.01	5.03	27.06	24.93	13.07	26.43
nigrovittata	FMNH	263446	Male	41.65	17.73	15.29	5.96	5.75	4.06	3.99	4.96	21.69	21.98	10.26	20.58
nigrovittata	FMNH	263447	Male	48.86	19.44	18.15	7.57	5.03	4.51	5.11	5.2	25.99	25.87	12.84	24.57
nigrovittata	FMNH	263448	Male	52.6	21.52	19.4	7.53	6.73	5.03	5.12	5.55	28.59	28.17	13.5	27.37
nigrovittata	FMNH	266280	Male	54.01	21.79	19.17	7.39	7.04	4.46	5.46	5.21	29.14	29.17	14.83	28.05
nigrovittata	FMNH	266281	Female	55.58	20.25	18.26	7.73	6.94	4.42	5.26	4.87	27.95	27.02	14.06	25.77
nigrovittata	FMNH	266287	Male	47.79	20.15	16.61	7.35	6.52	4.41	4.55	4.57	25.75	24.61	12.28	26.49
nigrovittata	FMNH	266288	Female	48.87	17.12	15.95	6.85	6.82	4.28	4.93	4.6	24.09	22.9	11.83	22.94
nigrovittata	FMNH	268374	Male	48.69	18.76	17.44	7.14	6.29	4.25	4.4	5.11	25.13	24.9	11.99	24.07
nigrovittata	FMNH	268380	Male	43.8	18.61	16.92	6.84	6.03	4.02	4.51	4.93	23.32	23.21	10.75	22.63
nigrovittata	FMNH	268381	Female	50.6	19.41	17.29	7.16	6.2	4.29	4.68	4.57	26.63	26.42	12.8	25.18
nigrovittata	FMNH	268382	Male	48.93	20.2	17.6	7.14	6.4	4.51	4.5	5.4	25.33	25.42	12.3	25.03
nigrovittata	FMNH	268760	Male	44.05	18.89	16.43	6.97	6.15	4.58	4.47	4.41	24.69	23.78	11.42	22.38
nigrovittata	FMNH	268761	Male	48.79	19.84	17.52	7.58	6.56	3.71	4.66	4.56	27.26	26.07	12.94	25.69
nigrovittata	FMNH	268762	Female	51.92	19.76	17.56	7.76	6.32	4.15	4.91	4.61	28.77	26.32	12.89	26.6
nigrovittata	FMNH	271354	Female	49.13	18.54	16.88	6.76	6.11	4.17	4.56	3.99	24.96	24.5	13.16	26.23
nigrovittata	FMNH	271358	Female	50.98	19.57	17.91	7.14	6.51	4.3	5.08	4.43	26.74	26.69	13.82	27.73
nigrovittata	FMNH	271359	Male	46.44	18.87	16.93	7.03	5.64	4.36	4.65	4.71	24.37	24.43	12.35	24.41
nigrovittata	FMNH	271371	Female	47.58	18.32	15.56	6.41	6.62	3.79	4.63	4	25.18	24.73	13	25.75
nigrovittata	FMNH	271374	Female	46.99	18.03	16.74	6.12	6.43	3.97	4.76	4.09	24.95	24.41	12.59	25.63
nigrovittata	FMNH	271375	Female	48.76	18.46	17.08	6.69	6.36	4.11	4.75	3.79	23.97	23.98	13.03	25.49
nigrovittata	FMNH	271409	Male	43.89	17.8	16.69	6.56	6.11	3.87	4.68	4.13	20.93	21.43	11.39	21.66
nigrovittata	FMNH	271410	Male	45.66	18.07	17.19	7.1	6.22	3.76	5.1	4.64	23.11	23.46	12.3	23.4
nigrovittata	KU	331597	Male	37.03	14.49	14.08	5.78	4.59	3.76	4.45	3.68	19.72	18.9	10.27	20.4
nigrovittata	KU	331598	Male	34.31	12.93	12.35	5.17	4.82	3.68	3.96	3.44	18.64	17.64	9.51	18.47
nigrovittata	KU	331599	Male	43.87	15.62	15.39	6.58	5.57	3.84	4.55	4.06	22.51	22.89	11.66	21.59
nigrovittata	KU	331600	Male	38.13	14.71	14.05	5.59	5.2	3.39	4.2	3.4	20.27	20.07	10.46	20.01
nigrovittata	KU	331602	Male	41.37	15.29	14.15	6.07	5.02	3.71	4.29	3.87	21.23	21.04	10.61	20.53
nigrovittata	KU	331603	Male	41.32	16.7	15.13	6.45	5.45	4.18	4.88	4.02	22.03	20.87	11.23	22.04
nigrovittata	KU	331604	Male	38.8	14.81	13.98	5.82	5.23	3.54	4.14	3.6	20.59	19.79	10.8	20.63
nigrovittata	KU	331605	Male	40.6	16.2	14.33	6.37	4.95	3.91	4.44	3.84	21.91	21.37	11.46	22.64
nigrovittata	KU	331606	Male	36.71	14.93	13.52	5.72	5.14	3.86	4.32	3.49	21.39	20.73	10.71	21.13
nigrovittata	KU	331607	Female	48.66	18.18	16.42	6.69	5.77	4.13	4.88	3.79	24.17	23.09	12.19	24.74
nigrovittata	KU	331608	Male	36.8	14.08	12.88	5.63	4.96	3.73	3.81	3.32	19.56	18.71	9.98	19.73
nigrovittata	KU	331609	Female	49.45	18.07	16.61	6.94	6.32	4.47	4.73	4.1	24.25	23.71	11.72	23.88
nigrovittata	KU	331610	Male	44.8	18.12	16.85	6.77	5.72	4.62	5.04	4.32	24.11	23.65	11.83	24.2
nigrovittata	NCSM	77822	Male	48.01	19.71	17.31	6.89	5.72	4.24	4.82	4.51	25.24	24.54	12.34	25.2
nigrovittata	NCSM	77823	Male	48.99	19.27	17.29	7.3	5.36	4.83	5.41	4.35	25.08	24.71	13.48	26.42
nigrovittata	NCSM	77824	Female	50.62	17.55	16.68	6.87	5.65	4	4.8	4.69	25.32	24.54	12.35	24.46
nigrovittata	NCSM	79101	Male	51.57	20.03	18.58	7.87	5.79	4.3	5.68	4.74	26.36	26.03	14.21	26.92
nigrovittata	NCSM	79387	Male	46.2	19.12	17.39	7.24	5.93	4.45	5.06	4.47	26.01	25.77	12.33	23.79
nigrovittata	NCSM	79388	Male	43.24	18.03	15.8	6.92	5.92	4.2	4.65	4.42	23.83	23.56	11.83	22.52
nigrovittata	NCSM	79389	Female	42.41	15.86	13.64	6.01	5.16	3.35	3.95	3.76	22	21.59	10.9	20.85
nigrovittata	NCSM	79390	Female	43.44	16.74	14.08	6.41	5.69	3.68	4.2	3.92	23.14	22.29	11.04	22.16
nigrovittata	NCSM	79391	Female	46.42	17.11	15.21	6.7	5.66	3.85	4.53	3.97	24.25	24.12	12.67	23.86
nigrovittata	NCSM	79392	Female	45.44	16.84	14.71	6.58	5.83	4.03	4.45	3.93	24.33	23.37	11.77	22.35
nigrovittata	NCSM	79393	Male	41.09	16.98	14.71	6.35	5.57	3.78	4.26	4.3	20.93	21.68	10.76	21.42
nigrovittata	NCSM	79394	Male	48.87	19.17	17.68	7.03	6.1	4.78	5.22	4.81	24.75	25	13.04	24.47
nigrovittata	NCSM	79395	Male	41.43	16.34	14.58	5.83	5.57	3.87	4.37	4.17	21.07	20.95	11.01	19.99
nigrovittata	NCSM	79396	Female	45.47	17.47	15.23	6.6	5.8	3.65	4.42	3.88	21.39	21.99	10.91	21.21
nigrovittata	NCSM	79397	Male	47.02	16.79	16.4	7.3	5.6	4.14	4.72	4.2	23.8	24.03	12.47	23.74
nigrovittata	NCSM	79398	Female	51.88	20.28	18	7.5	6.86	4.28	5.26	4.83	28.02	27.33	14.54	27.56
nigrovittata	NCSM	79399	Female	51.13	19.89	17.58	7.54	6.39	4.69	4.93	4.44	26.04	25.98	13.59	25.27
nigrovittata	NCSM	79400	Female	49.5	18.15	18.04	7.64	6.33	4.24	5.08	4.14	25.64	26.69	13.07	26.58
nigrovittata	NCSM	79401	Male	46.07	19.38	17.14	7.23	6.53	4.15	4.86	5.01	24.15	24	13.41	24.42
nigrovittata	NCSM	79402	Male	46.25	18.75	17.44	6.96	5.86	4.47	5	4.89	25.71	25.66	13.18	26.41
nigrovittata	NCSM	79403	Male	45.13	19.1	17.18	7.58	5.93	4.54	4.94	4.64	24.89	25.22	13.04	25.49
nigrovittata	NCSM	79404	Male	49.66	19.66	17.6	6.94	6.62	4.26	4.74	4.82	27.33	26.68	13.47	26.11
nigrovittata	NCSM	79405	Female	42.31	16.48	14.34	5.82	5.66	3.38	4.38	3.85	23.27	22.41	11.45	22.35
nigrovittata	NCSM	79406	Male	52.79	20.74	19.47	7.52	6.71	4.14	5.49	4.73	26.31	26.14	13.81	26.59
nigrovittata	NCSM	79407	Female	55.21	20.23	19.2	8.07	6.55	4.51	5.42	4.97	28.68	28.23	16.06	29.29
nigrovittata	NCSM	79408	Female	51.6	19.61	17.53	7.69	6.51	4.35	5.16	4.64	27.2	26.65	13.95	26.59
nigrovittata	NCSM	79409	Female	54.23	21.69	19.18	8.1	7.21	4.44	5.06	5.02	30.96	28.8	15.21	28.9
nigrovittata	NCSM	79410	Male	47.97	18.43	16.79	6.79	6.44	3.86	4.92	4.69	26.09	25.86	13.02	25.82
nigrovittata	NCSM	79411	Male	50.88	20.84	19.1	8.25	6.52	4.42	5.3	5.06	27.63	27.7	14.71	28.28
nigrovittata	NCSM	79412	Female	47.53	17.8	16.7	6.93	5.74	4.26	4.51	3.91	26.91	26.45	13.12	25.81
nigrovittata	NCSM	79413	Female	46.6	17.37	15.66	6.63	5.82	4.03	4.6	4.18	23.57	23.41	12.63	23.55
nigrovittata	NCSM	79920	Male	46.65	18.52	16.82	6.75	6.31	4.19	4.88	4.49	25.47	25.14	12.74	25.1
nigrovittata	NCSM	79921	Male	49.85	20.1	17.82	7.58	6.27	4.3	5.03	4.87	26.87	25.97	13.87	26.02
nigrovittata	NCSM	79922	Male	46.95	19.13	17.58	7.02	6.97	3.98	5.03	4.64	24.56	24.37	13.32	25.39
nigrovittata	NCSM	79923	Male	49.7	20.59	17.81	7.75	6.51	4.48	5.57	4.71	26.19	25.96	13.67	27.33
nigrovittata	NCSM	79924	Female	50.26	19.58	17.3	7.51	6.29	4.36	4.8	4.45	28.21	27.25	13.62	26.29
nigrovittata	NCSM	79925	Female	50.81	19.38	17.07	7.51	6.46	4.47	5.18	4.56	26.01	25.53	13.28	26.64
nigrovittata	NCSM	79926	Male	46.13	18.24	17.36	6.76	6.5	3.92	4.9	4.39	24.25	23.38	12.88	26.08
nigrovittata	NCSM	79927	Male	41.84	16.86	15.23	6.21	5.51	3.71	4.56	4.08	22.61	22.05	11.18	23.39
nigrovittata	NCSM	79928	Male	40.85	16.88	15.22	6.04	5.52	3.85	4.19	4.01	22.73	22.19	11.94	23.47
nigrovittata	NCSM	79929	Female	50.39	18.57	16.79	6.96	6.36	4.28	4.56	4.26	24.8	25.1	13	25.91
nigrovittata	NCSM	79931	Female	51.88	19.47	17.29	7.28	6.47	4.52	4.85	4.37	29.1	26.91	14.05	29.01
nigrovittata	NCSM	79932	Female	52.07	20.09	18.07	7.71	6.66	4.43	5.46	4.65	27.66	27.04	14.03	27.57
nigrovittata	NCSM	79933	Male	48.05	19.33	16.87	7.47	6.16	4.1	4.89	4.53	25.92	26.69	13.53	26.2
nigrovittata	NCSM	79934	Male	50.73	20.07	18.13	7.86	6.7	4.48	5.34	5.07	27.81	27.25	14.41	29.6
nigrovittata	NCSM	80154	Female	48	18.84	16	7.3	5.1	4.3	4.98	4.1	27.36	25.1	13.1	26.69
nigrovittata	NCSM	80645	Female	48.75	17.76	16.74	6.72	6.13	3.48	4.62	3.81	25.85	25.51	12.53	26.06
nigrovittata	NCSM	80646	Male	43.66	17.54	15.84	6.39	6.06	3.95	4.57	4.32	21.47	21.09	11.31	22.36
nigrovittata	NCSM	80647	Male	39.69	15.45	14.26	5.74	5.23	3.42	3.92	3.5	20.42	20.59	10.78	21.3
nigrovittata	NCSM	80649	Male	39.79	15.76	14.39	5.84	5.01	3.52	3.95	3.71	22.53	21.79	10.46	22.68
nigrovittata	NCSM	80650	Male	40.17	15.14	14.01	5.56	5.22	3.42	4.21	3.77	20.5	20.51	10.37	22.15
nigrovittata	NCSM	80651	Male	41.68	16.32	14.59	5.93	5.32	3.75	4.18	3.33	21.2	21.2	11.22	22.41
nigrovittata	NCSM	80652	Female	50.66	19.25	17.23	7.06	7.24	3.91	4.66	4.08	25.11	24.57	12.66	25.58
nigrovittata	NCSM	80653	Male	45.95	18.67	17.25	6.66	6.38	4.01	4.58	4.48	23.89	24.41	12.58	25.49
nigrovittata	NCSM	80654	Female	45.84	18.2	15.07	6.21	6.4	3.91	4.48	3.85	21.77	21.1	11.86	23.58
nigrovittata	NCSM	80655	Male	45.88	18.47	16.7	6.73	6.17	4.14	4.77	4.53	25.62	25.25	12.83	25.43
nigrovittata	NCSM	80658	Male	43.26	16.74	15.39	6.15	5.75	3.76	4.67	3.86	22.11	20.88	10.83	21.25
nigrovittata	NCSM	80659	Male	41.77	15.89	14.68	6.43	5.58	3.82	4.23	3.77	22.12	22.11	11.6	23.38
nigrovittata	NCSM	80660	Male	42.73	16.54	15.68	6.15	6.12	4.09	4.53	4.26	23.11	22.65	10.87	23.66
nigrovittata	NCSM	80661	Male	42.09	16.12	14.69	5.84	5.96	3.44	4.31	4.13	22.22	21.79	11.86	23.5
nigrovittata	NCSM	80662	Male	40.21	15.69	14.7	6.52	5.11	3.53	4.46	3.67	21.39	20.86	10.85	21.76
nigrovittata	NCSM	80663	Female	47.64	17.85	15.8	7.28	6.25	3.66	4.79	3.99	24.53	24.22	11.97	24.48
nigrovittata	NCSM	80664	Male	39.52	15.26	13.4	5.71	4.69	3.53	3.89	3.74	21.17	21.09	10.62	21.45
nigrovittata	NCSM	80665	Male	44.52	16.35	16.55	6.52	5.92	4.13	4.59	4.18	23.4	23.01	12.37	24.6
nigrovittata	NCSM	80666	Male	39.69	15.01	13.75	5.93	4.99	3.68	3.7	3.48	21.05	20.57	10.72	21.99
nigrovittata	NCSM	80668	Male	44.07	17.57	15.4	6.24	6.09	3.74	4.32	3.95	23.23	23.54	11.88	23.78
nigrovittata	NCSM	80669	Female	46.37	17.87	15.66	6.87	6.12	3.28	4.38	3.74	22.78	22.7	11.79	22.92
nigrovittata	NUOL	00005	Male	40.84	15.92	14.05	5.83	5.53	3.4	4.22	3.96	20.69	21.25	11.17	21.43
nigrovittata	NUOL	00006	Male	46.49	19.54	17.09	7.35	5.95	4.23	4.99	4.63	25.16	24.54	12.95	26.91
nigrovittata	NUOL	00007	Male	41.58	16.66	14.81	5.94	5.66	3.44	4.26	3.8	22.32	22.19	11.19	22.59
nigrovittata	NUOL	00008	Female	48.85	18.73	16.52	7.45	6.52	3.93	4.78	4.13	25.25	24.22	13.18	26.17
nigrovittata	NUOL	00009	Male	39.38	15.23	14.25	5.96	4.81	3.32	4.2	3.8	21.7	20.98	10.95	21.95
nigrovittata	NUOL	00010	Female	46.25	17.04	16.8	6.38	5.87	3.81	4.73	3.63	22.58	22.6	11.71	23.59
roberti sp. nov.	CAS	229665	Male	43.9	16.83	14.76	6.43	5.74	3.62	4.37	3.94	23.67	22.63	11.37	22.41
roberti sp. nov.	CAS	229678	Female	49.21	17.68	15.92	7.02	6.09	3.65	4.75	4.58	25.71	24.56	12.19	24.14
roberti sp. nov.	CAS	229796	Male	42.51	16.99	15.01	7	6.25	4.1	4.5	4.43	23.98	22.85	11.23	22.34
roberti sp. nov.	CAS	243705	Male	42.92	15.99	14.4	6.62	5.6	3.61	4.47	4.19	23.86	23	11.77	22.96
roberti sp. nov.	CAS	243750	Male	43.89	16.7	15.03	6.66	5.9	3.79	4.98	4.23	21.36	21.94	12.21	22.94
roberti sp. nov.	CAS	243792	Male	41.74	17.27	14.93	6.34	5.82	4.07	4.51	4.14	23.55	22.37	11.24	22.26
roberti sp. nov.	CAS	243850	Male	45.15	17.98	14.98	6.9	5.9	4.03	4.6	4.19	23.62	22.84	11.62	23.09
roberti sp. nov.	CAS	243889	Male	45.41	17.38	15.97	7.2	6.31	3.99	4.62	4.3	25.15	22.27	11.09	22.93
roberti sp. nov.	CAS	243897	Male	44.87	17.79	15.2	7.04	6.19	3.87	4.43	4.03	24.87	23.11	12.12	22.71
roberti sp. nov.	CAS	243898	Male	44.81	17.88	14.93	7.24	5.87	4.02	4.53	4.35	25.65	23.81	12.22	24.65
roberti sp. nov.	CAS	243899	Male	41.61	16.74	14.41	6.53	6	3.97	4.55	4.15	23.51	23.15	11.22	23.34
roberti sp. nov.	CAS	243902	Male	42.49	15.46	14.35	6.73	5.84	4.26	4.18	3.96	23.83	22.23	10.75	22.19
roberti sp. nov.	CAS	243913	Male	43.62	17.11	14.84	6.97	5.84	4.02	4.61	4.24	22.14	21.31	10.68	21.81
